# Supplementary material for: Exploring the potential biomarkers for prognosis of glioblastoma via weighted gene co-expression network analysis
Source: PeerJ. 2022 Jan 18;10:e12768. doi: 10.7717/peerj.12768 (PMC8781321; doi:10.7717/peerj.12768)
Supplement: Supplemental Information 2 [file peerj-10-12768-s002.xls]

gene	pvalue
P4HA1	0.877304308
OTUD3	0.804846591
PTPN4	0.100649503
SLC25A29	0.776727105
RASL12	0.759915708
FBXL15	0.568262415
UPF1	0.742908398
THG1L	0.767065147
RPRD2	0.054274258
TIMM23	0.47519774
PFKP	0.64489981
PGAM1	0.544284895
LRRC20	0.803590066
OLFM3	0.63938518
AP3D1	0.755309984
FAM204A	0.180288965
ZFHX4	0.873095489
MSRB2	0.841355817
ZNF180	0.891256185
ADAM19	0.072440345
ESF1	0.141519033
HMGA1	0.648236223
CYBRD1	0.378639093
DDX50	0.625658904
KIN	0.055631008
ZDHHC16	0.18783197
GYPC	0.22058839
IFT20	0.753414937
TRUB1	0.022468511
P4HA2	0.010191085
EGLN1	0.526960589
SEC14L6	0.959885788
FIGN	0.643474687
DARS	0.042711264
HKR1	0.275605098
HSPA14	0.151779978
NAPA	0.498652109
PCGF6	0.164030881
GPR160	0.906807002
FKBP1B	0.006131928
GATAD2B	0.144744548
ZCCHC14	0.915596115
SAR1A	0.224660435
CRADD	0.942426058
TARS	0.065728392
RAB26	0.223127491
DPCD	0.634761568
RAB18	0.07960524
CUL2	0.055126212
JMJD6	0.261896562
PLOD2	0.47425384
ZNF347	0.813104596
CREM	0.231555375
DDIT4	0.370270348
AK4	0.284280178
SYK	0.197907385
TMEM259	0.189918336
TPT1	0.982607329
XPNPEP1	0.767548307
ARRDC4	0.151657673
VDAC2	0.43756102
NRL	0.021974299
FGF11	0.586567706
RIOK3	0.962912584
NUDT2	0.751202827
ZNF383	0.082322625
TRIP6	0.742205791
NR1D2	0.973932167
MRPL43	0.246766733
HLF	0.919293301
METAP1D	0.901358728
GLRX3	0.342024657
PSTPIP2	0.97586302
GHITM	0.117134631
FADD	0.332492911
CLSTN1	0.314074751
RPS25	0.710600667
GRPEL1	0.416227724
LIPG	0.654372207
ARL3	0.360090079
NFIC	0.768310144
TIAL1	0.455592
CDC123	0.219981414
ZNF843	0.381832365
HIF1A	0.139958201
CORO6	0.018268525
SYNC	0.534209262
CERS6	0.703942576
ALDH18A1	0.214150563
DDX41	0.374332099
LRRC43	0.046482351
RPP38	0.441124189
AASS	0.096167681
ZNF765	0.258536267
AGBL3	0.353410077
NPM3	0.2522556
HMOX1	0.236415489
GAS6	0.036285435
ZNF529	0.157250518
PES1	0.957345479
RPL15	0.109217669
BNIP3	0.493062583
CDC73	0.177425126
SPAG4	0.002071713
PRKAR2B	0.01478157
POU2F1	0.195127661
PER2	0.810199379
CAMSAP2	0.013092507
ATF2	0.191885232
PCIF1	0.295278181
CD24	0.025239445
RPS3	0.258932142
EXOSC1	0.668990762
ZNF461	0.304986115
SEC23IP	0.872797054
TNPO2	0.780765413
SYCE3	0.830885544
ALG9	0.9900008
DHX32	0.744954249
PRKCD	0.367063162
NRBF2	0.651293586
PGAM4	0.131672699
SYNGR2	0.078437376
ZNF543	0.80989312
GDI2	0.004419937
SLC39A6	0.845521781
PRNP	0.108839698
CSRNP3	0.787292578
CHCHD1	0.659156136
SPIRE2	0.068645573
TCEAL8	0.212387085
KCND3	0.56346697
DCHS1	0.337910348
DLEU1	0.014452681
MAU2	0.553967007
ZNF599	0.169825924
FGD6	0.34982931
POPDC2	0.06627964
RPS24	0.745402131
