# Supplementary material for: Exploring the potential biomarkers for prognosis of glioblastoma via weighted gene co-expression network analysis
Source: PeerJ. 2022 Jan 18;10:e12768. doi: 10.7717/peerj.12768 (PMC8781321; doi:10.7717/peerj.12768)
Supplement: Supplemental Information 3 [file peerj-10-12768-s003.zip]

Archive with 3 entries (2 files):
- ID TCGA.docx
- __MACOSX/
- __MACOSX/._ID TCGA.docx
